# Supplementary material for: HDC1 Promotes Primary Root Elongation by Regulating Auxin and K+ Homeostasis in Response to Low-K+ Stress
Source: Biology (Basel). 2025 Jan 12;14(1):57. doi: 10.3390/biology14010057 (PMC11762372; doi:10.3390/biology14010057)
Supplement: Supplementary file 1 [file biology-14-00057-s001.zip]

Archive with 1 entries (1 files):
- biology-3386208-supplementary.pdf
